# Supplementary material for: Characterization of biofilm-forming capacity and resistance to sanitizers of a range of E. coli O26 pathotypes from clinical cases and cattle in Australia
Source: BMC Microbiol. 2018 May 8;18:41. doi: 10.1186/s12866-018-1182-z (PMC5941759; doi:10.1186/s12866-018-1182-z)
Supplement: Supplementary file 1 — Table S1. Table 2, Biofilm formation on polystyrene microtiter plates, stainless steel coupons, glass slides and pellicle formation at the air-liquid interface. (XLSX 61 kb) [file 12866_2018_1182_MOESM1_ESM.xlsx]

## Sheet: 24 hr Biofilm
Isolate No	Biofilm at 24 hr
EC1643b	0.0534
EC1643b	0.0114
EC1643b	0.0734
EC1643b	0.0474
EC1643b	0.0154
EC1643b	0.0404
EC1643b	0.102667
EC1643b	0.0616667
EC1643b	0.0596667
EC1643b	0.0836667
EC1643b	0.0286667
EC1643b	0.0026667
EC1643b	0.0501667
EC1643b	0.0441667
EC1643b	0.0351667
EC1643b	0.0781667
EC1643b	0.0231667
EC1643b	0.0421667
EC3727A	0.0504
EC3727A	0.0224
EC3727A	0.0464
EC3727A	0.0674
EC3727A	0.0924
EC3727A	0.0434
EC3727A	0.0236667
EC3727A	0.0066667
EC3727A	-0.0083333
EC3727A	0.0306667
EC3727A	0.0206667
EC3727A	0.0256667
EC3727A	0.0431667
EC3727A	0.0221667
EC3727A	0.0481667
EC3727A	0.0471667
EC3727A	0.0271667
EC3727A	0.0591667
EC3735	0.0784
EC3735	0.1474
EC3735	0.0604
EC3735	0.0474
EC3735	0.0274
EC3735	0.0316667
EC3735	0.0086667
EC3735	-0.0053333
EC3735	-0.0033333
EC3735	0.0016667
EC3735	0.0536667
EC3735	0.0511667
EC3735	0.0171667
EC3735	0.0861667
EC3735	0.0881667
EC3738b	-0.0156
EC3738b	-0.0096
EC3738b	-0.0086
EC3738b	-0.0096
EC3738b	-0.0046
EC3738b	-0.0066
EC3738b	0.0126667
EC3738b	-0.0003333
EC3738b	-0.0003333
EC3738b	0.0006667
EC3738b	0.0056667
EC3738b	0.0046667
EC3738b	-0.0128333
EC3738b	-0.0278333
EC3738b	-0.0248333
EC3738b	-0.0328333
EC3738b	-0.0268333
EC3738b	-0.0288333
EC3768A	0.0264
EC3768A	0.0114
EC3768A	0.1024
EC3768A	0.0136667
EC3768A	0.0176667
EC3768A	0.116667
EC3768A	0.103667
EC3768A	0.0211667
EC3768A	0.0391667
EC3768A	0.0181667
EC3768A	-0.00683333
EC3768A	-0.00683333
EC3768A	-0.00683333
EC3989A	0.0484
EC3989A	0.0584
EC3989A	0.0234
EC3989A	0.0334
EC3989A	0.0434
EC3989A	0.0634
EC3989A	0.0256667
EC3989A	0.0326667
EC3989A	0.0526667
EC3989A	0.0736667
EC3989A	0.102667
EC3989A	0.166667
EC3989A	0.0541667
EC3989A	0.0581667
EC3989A	0.0871667
EC3989A	0.0851667
EC3989A	0.0671667
EC3989A	0.0661667
EC4013A	0.2064
EC4013A	0.1654
EC4013A	0.0406667
EC4013A	0.0136667
EC4013A	0.0246667
EC4013A	0.0306667
EC4013A	0.0966667
EC4013A	0.0866667
EC4013A	-0.0118333
EC4013A	-0.00983333
EC4013A	-0.00383333
EC4013A	0.0151667
EC4013A	-0.00683333
EC4013A	0.0261667
EC4162QH5	-0.0073333
EC4162QH5	-0.0023333
EC4162QH5	0.0036667
EC4162QH5	0.0036667
EC4162QH5	0.0486667
EC4162QH5	0.0746667
EC4162QH5	-0.0248333
EC4162QH5	-0.0318333
EC4162QH5	-0.0228333
EC4162QH5	-0.0188333
EC4162QH5	0.00116667
EC4162QH5	-0.00983333
EC4163QH6	0.0306667
EC4163QH6	0.0126667
EC4163QH6	0.0306667
EC4163QH6	0.0016667
EC4163QH6	0.0306667
EC4163QH6	0.0296667
EC4163QH6	0.00716667
EC4163QH6	0.0121667
EC4163QH6	0.00716667
EC4163QH6	0.00816667
EC4163QH6	0.0141667
EC1A	0.00716667
EC1A	0.0121667
EC1A	-0.000833333
EC1A	0.000166667
EC1A	-0.0148333
EC1A	-0.0198333
EC1A	0.0345
EC1A	0.0045
EC1A	0.0095
EC1A	-0.0035
EC1A	0.0565
EC1A	0.0545
EC1A	0.0285833
EC1A	0.0125833
EC1A	0.0175833
EC1A	0.0365833
EC1A	0.00858333
EC1A	0.0265833
EC1A	0.0358333
EC1A	0.0538333
EC1A	0.0458333
EC1A	0.0738333
EC1A	0.0528333
EC1A	0.0408333
EC1A	0.0174167
EC1A	0.0254167
EC1A	0.0364167
EC1A	0.0334167
EC1A	0.00441667
EC4	0.0161667
EC4	0.0331667
EC4	-0.0128333
EC4	-0.00983333
EC4	-0.0138333
EC4	-0.0188333
EC4	0.0235
EC4	0.0315
EC4	0.0275
EC4	0.0155
EC4	0.0265
EC4	0.000583333
EC4	0.00158333
EC4	0.0155833
EC4	0.0185833
EC4	0.0335833
EC4	0.0225833
EC4	0.0378333
EC4	0.0288333
EC4	0.0278333
EC4	0.0288333
EC4	0.0158333
EC4	0.0388333
EC4	0.0304167
EC4	0.0654167
EC4	0.0724167
EC4	0.0484167
EC4	0.0224167
EC4	0.0344167
EC7	-0.0238333
EC7	-0.0188333
EC7	-0.0268333
EC7	-0.0318333
EC7	-0.0268333
EC7	-0.0338333
EC7	0.0855
EC7	0.0565
EC7	0.0825
EC7	0.0625
EC7	0.0655
EC7	0.0375
EC7	0.0775833
EC7	0.156583
EC7	0.135583
EC7	0.0405833
EC7	0.147583
EC7	0.0105833
EC7	0.208833
EC7	0.172833
EC7	0.208833
EC7	0.141833
EC7	0.0908333
EC7	0.115833
EC7	0.225417
EC7	0.101417
EC7	0.127417
EC7	0.0694167
EC7	0.109417
EC7	0.0764167
EC217	-0.0338333
EC217	-0.0308333
EC217	-0.0158333
EC217	0.00116667
EC217	0.0221667
EC217	0.00516667
EC217	0.1115
EC217	0.0785
EC217	0.1515
EC217	0.1095
EC217	0.1195
EC217	0.0635
EC217	0.115583
EC217	0.0595833
EC217	0.0695833
EC217	0.0455833
EC217	0.0205833
EC217	0.0765833
EC217	0.0248333
EC217	0.00483333
EC217	0.0668333
EC217	0.0108333
EC217	0.0728333
EC217	0.0558333
EC217	0.117417
EC217	0.0744167
EC217	0.0824167
EC217	0.0354167
EC478b	0.000166667
EC478b	-0.0128333
EC478b	0.0171667
EC478b	0.0511667
EC478b	0.0191667
EC478b	0.000166667
EC478b	0.0775
EC478b	0.0185
EC478b	0.0225
EC478b	0.0855
EC478b	0.1035
EC478b	0.0935
EC478b	0.0605833
EC478b	0.114583
EC478b	0.0765833
EC478b	0.0685833
EC478b	0.118583
EC478b	0.112583
EC478b	0.183833
EC478b	0.180833
EC478b	0.158833
EC478b	0.117833
EC478b	0.0864167
EC478b	0.0974167
EC478b	0.188417
EC478b	0.0844167
EC478b	0.151417
EC478b	0.124417
EC674	-0.0368333
EC674	-0.0338333
EC674	-0.0368333
EC674	-0.0338333
EC674	-0.0178333
EC674	-0.00183333
EC674	0.0265
EC674	0.0235
EC674	0.0425
EC674	-0.0055
EC674	0.0005
EC674	0.0285
EC674	0.00358333
EC674	0.00958333
EC674	0.0605833
EC674	0.0145833
EC674	0.0355833
EC674	0.0545833
EC674	0.0138333
EC674	-0.00716667
EC674	0.00583333
EC674	0.0168333
EC674	0.00983333
EC674	0.0128333
EC674	0.0294167
EC674	0.0294167
EC674	0.0224167
EC674	0.0214167
EC674	0.0374167
EC801	0.0245
EC801	0.0465
EC801	0.0465
EC801	0.0215
EC801	0.0815
EC801	0.0835
EC801	0.0225833
EC801	0.0295833
EC801	0.0565833
EC801	0.0235833
EC801	0.0225833
EC801	0.0205833
EC801	0.0898333
EC801	0.0938333
EC801	0.0508333
EC801	0.0318333
EC801	0.0668333
EC801	0.0398333
EC801	0.0264167
EC801	0.0284167
EC801	0.0164167
EC801	0.0134167
EC801	0.0154167
EC801	0.00341667
EC1113b	0.0485
EC1113b	0.0225
EC1113b	0.0105
EC1113b	0.0105
EC1113b	0.0025
EC1113b	0.0435
EC1113b	0.0105833
EC1113b	0.0665833
EC1113b	0.0138333
EC1113b	-0.00116667
EC1113b	0.0348333
EC1113b	0.00783333
EC1113b	0.0138333
EC1113b	0.0288333
EC1113b	0.00841667
EC1113b	0.0394167
EC1113b	0.0414167
EC1113b	0.0684167
EC1113b	0.0404167
EC1113b	0.0724167
EC1857	0.0565
EC1857	0.0485
EC1857	0.1015
EC1857	0.0615
EC1857	0.0105833
EC1857	0.0215833
EC1857	0.0165833
EC1857	0.00658333
EC1857	-0.00441667
EC1857	0.0485833
EC1857	0.0938333
EC1857	0.0128333
EC1857	0.0588333
EC1857	0.0248333
EC1857	0.0158333
EC1857	0.0148333
EC1857	0.0694167
EC1857	0.0244167
EC1857	0.0124167
EC1857	0.0614167
EC1857	0.0174167
EC1857	0.0294167
EC4158QH1	0.0685
EC4158QH1	0.0765
EC4158QH1	0.0495
EC4158QH1	0.0575833
EC4158QH1	0.0385833
EC4158QH1	0.0335833
EC4158QH1	0.0295833
EC4158QH1	0.0505833
EC4158QH1	0.0475833
EC4158QH1	0.0738333
EC4158QH1	0.0788333
EC4158QH1	0.0628333
EC4158QH1	0.0218333
EC4158QH1	0.0708333
EC4158QH1	0.0118333
EC4158QH1	0.0124167
EC4158QH1	0.0174167
EC4158QH1	0.0474167
EC4158QH1	0.0434167
EC4158QH1	0.0574167
EC4158QH1	0.0464167
EC4159QH2	0.0455
EC4159QH2	-0.0225
EC4159QH2	0.0175833
EC4159QH2	0.0285833
EC4159QH2	0.0655833
EC4159QH2	0.0375833
EC4159QH2	0.0385833
EC4159QH2	0.0395833
EC4159QH2	0.0878333
EC4159QH2	0.110833
EC4159QH2	0.0318333
EC4159QH2	0.106833
EC4159QH2	0.0508333
EC4159QH2	0.0754167
EC4159QH2	0.0434167
EC4159QH2	0.0454167
EC4159QH2	0.0594167
EC4159QH2	0.0194167
EC4159QH2	0.0464167
EC4160QH3	0.1335
EC4160QH3	0.1195
EC4160QH3	0.0905
EC4160QH3	0.0635
EC4160QH3	0.0735
EC4160QH3	0.1035
EC4160QH3	0.00758333
EC4160QH3	0.0215833
EC4160QH3	0.0345833
EC4160QH3	0.0305833
EC4160QH3	0.0395833
EC4160QH3	0.0395833
EC4160QH3	0.0978333
EC4160QH3	0.273833
EC4160QH3	0.113833
EC4160QH3	0.176833
EC4160QH3	0.142833
EC4160QH3	0.188833
EC4160QH3	0.0734167
EC4160QH3	0.204417
EC4160QH3	0.0174167
EC4160QH3	0.0884167
EC4160QH3	0.00641667
EC4160QH3	0.206417
EC4161QH4	0.0605
EC4161QH4	0.0815
EC4161QH4	0.1605
EC4161QH4	0.2045
EC4161QH4	0.1005
EC4161QH4	0.00658333
EC4161QH4	0.00958333
EC4161QH4	0.0445833
EC4161QH4	0.0215833
EC4161QH4	0.0155833
EC4161QH4	0.0135833
EC4161QH4	0.181833
EC4161QH4	0.0568333
EC4161QH4	0.118833
EC4161QH4	0.113833
EC4161QH4	0.0528333
EC4161QH4	0.104833
EC4161QH4	0.0354167
EC4161QH4	0.0484167
EC4161QH4	0.0744167
EC4161QH4	0.0314167
EC4161QH4	0.0674167
EC4161QH4	0.127417
EC4164QH7	0.0565
EC4164QH7	0.0435
EC4164QH7	0.0625
EC4164QH7	0.0625
EC4164QH7	0.1005
EC4164QH7	0.1025
EC4164QH7	0.0235833
EC4164QH7	0.00658333
EC4164QH7	0.0535833
EC4164QH7	0.0525833
EC4164QH7	0.0455833
EC4164QH7	0.0635833
EC4164QH7	0.0118333
EC4164QH7	0.00383333
EC4164QH7	0.0198333
EC4164QH7	0.0258333
EC4164QH7	0.0468333
EC4164QH7	0.0668333
EC4164QH7	0.0834167
EC4164QH7	0.0944167
EC4164QH7	0.0634167
EC4164QH7	0.0304167
EC4164QH7	0.105417
EC4165QH8	0.1095
EC4165QH8	0.1595
EC4165QH8	0.1205
EC4165QH8	0.1265
EC4165QH8	0.1275
EC4165QH8	0.0935
EC4165QH8	0.0165833
EC4165QH8	0.0215833
EC4165QH8	0.0145833
EC4165QH8	0.0225833
EC4165QH8	0.0515833
EC4165QH8	0.0625833
EC4165QH8	0.0868333
EC4165QH8	0.0728333
EC4165QH8	0.0508333
EC4165QH8	0.0478333
EC4165QH8	0.0528333
EC4165QH8	0.0958333
EC4165QH8	0.0314167
EC4165QH8	0.0684167
EC4165QH8	0.0424167
EC4165QH8	0.0774167
EC4165QH8	0.0594167
EC4165QH8	0.0604167
EC4166QH9	0.0755
EC4166QH9	0.1065
EC4166QH9	0.0745
EC4166QH9	0.0995
EC4166QH9	0.0495833
EC4166QH9	0.0305833
EC4166QH9	0.0445833
EC4166QH9	0.0535833
EC4166QH9	0.0275833
EC4166QH9	0.0685833
EC4166QH9	0.0598333
EC4166QH9	0.113833
EC4166QH9	0.0408333
EC4166QH9	0.0378333
EC4166QH9	0.0588333
EC4166QH9	0.0248333
EC4166QH9	0.122417
EC4166QH9	0.0974167
EC4166QH9	0.0574167
EC4166QH9	0.0164167
EC4166QH9	0.0444167
EC4166QH9	0.0284167
3213QH34	0.0351667
3213QH34	0.0471667
3213QH34	0.0391667
3213QH34	0.0361667
3213QH34	0.0341667
3213QH34	0.0331667
3213QH34	0.0883333
3213QH34	0.0173333
3213QH34	0.102333
3213QH34	0.00333333
3213QH34	0.0493333
3213QH34	0.00333333
3213QH34	0.00183333
3213QH34	0.0308333
3213QH34	0.000833333
3213QH34	0.0118333
3213QH34	0.0258333
3213QH34	0.00383333
3213QH34	0.086
3213QH34	0.063
3213QH34	0.049
3213QH34	0.04
3213QH34	0.012
3213QH34	0.05
EC3435A	-0.00283333
EC3435A	0.00916667
EC3435A	0.0521667
EC3435A	0.00416667
EC3435A	0.00416667
EC3435A	0.0111667
EC3435A	0.0683333
EC3435A	0.135333
EC3435A	-0.00966667
EC3435A	0.0223333
EC3435A	0.0573333
EC3435A	0.0263333
EC3435A	0.0748333
EC3435A	0.0378333
EC3435A	0.00983333
EC3435A	0.108833
EC3435A	0.0458333
EC3435A	0.0248333
EC3435A	0.016
EC3435A	0.03
EC3435A	0.022
EC3435A	0.059
EC3435A	0.155
EC3435A	0.097
EC3455	0.00316667
EC3455	0.0281667
EC3455	0.0221667
EC3455	0.0161667
EC3455	0.0411667
EC3455	0.0381667
EC3455	0.0343333
EC3455	0.0343333
EC3455	0.0913333
EC3455	0.0883333
EC3455	0.0693333
EC3455	0.144333
EC3455	0.163833
EC3455	0.0688333
EC3455	0.0948333
EC3455	0.104833
EC3455	0.0988333
EC3455	0.0768333
EC3455	0.099
EC3455	0.051
EC3455	0.074
EC3455	0.017
EC3455	0.051
EC3455	0.068
EC3522	0.0131667
EC3522	0.0311667
EC3522	0.00416667
EC3522	0.0191667
EC3522	0.0251667
EC3522	0.0461667
EC3522	0.117333
EC3522	0.0773333
EC3522	0.146333
EC3522	0.0853333
EC3522	0.0533333
EC3522	0.0888333
EC3522	0.0828333
EC3522	0.0578333
EC3522	0.0318333
EC3522	0.0878333
EC3522	0.104833
EC3522	0.046
EC3522	0.019
EC3522	0.092
EC3522	0.07
EC3522	0.023
EC3522	0.047
3536B	0.0411667
3536B	0.0551667
3536B	0.0461667
3536B	0.0531667
3536B	0.0351667
3536B	0.0321667
3536B	0.0343333
3536B	0.0363333
3536B	0.0433333
3536B	0.0513333
3536B	0.0333333
3536B	0.00533333
3536B	0.0488333
3536B	0.0268333
3536B	0.0558333
3536B	0.0398333
3536B	0.0388333
3536B	0.0588333
3536B	0.096
3536B	0.119
3536B	0.08
3536B	0.086
3536B	0.034
3536B	0.1
EC3610A	0.0261667
EC3610A	0.0231667
EC3610A	0.0101667
EC3610A	0.00116667
EC3610A	0.0241667
EC3610A	0.000166667
EC3610A	0.0193333
EC3610A	0.0243333
EC3610A	0.0243333
EC3610A	0.0323333
EC3610A	0.0213333
EC3610A	-0.00366667
EC3610A	-0.00816667
EC3610A	0.0148333
EC3610A	0.0188333
EC3610A	0.0318333
EC3610A	0.0318333
EC3610A	0.0418333
EC3610A	0.004
EC3610A	0
EC3610A	0.015
EC3610A	0.035
EC3610A	0.009
EC3610A	0.055
EC3652B	0.102667
EC3652B	0.130667
EC3652B	0.0606667
EC3652B	0.0746667
EC3652B	0.0656667
EC3652B	0.0536667
EC3652B	0.0363333
EC3652B	0.0453333
EC3652B	0.103333
EC3652B	0.0553333
EC3652B	0.0733333
EC3652B	0.01
EC3652B	0.007
EC3652B	0.003
EC3652B	-0.005
EC3652B	-0.002
EC3652B	-0.003
EC3652B	0.125
EC3652B	0.135
EC3652B	0.062
EC3652B	0.109
EC3652B	0.048
EC3652B	0.001
EC3659B	0.0676667
EC3659B	0.000666667
EC3659B	0.00966667
EC3659B	-0.00733333
EC3659B	-0.00633333
EC3659B	0.0436667
EC3659B	0.0963333
EC3659B	0.134333
EC3659B	0.0653333
EC3659B	0.107333
EC3659B	0.0223333
EC3659B	0.0683333
EC3659B	0.007
EC3659B	0.011
EC3659B	-0.001
EC3659B	0.001
EC3659B	-0.008
EC3659B	0.035
EC3659B	-0.009
EC3659B	-0.015
EC3659B	0.002
EC3659B	0.013
EC3659B	-0.003
EC3659B	-0.022
EC3671A	0.0216667
EC3671A	-0.000333333
EC3671A	-0.00333333
EC3671A	-0.00133333
EC3671A	0.00766667
EC3671A	0.0156667
EC3671A	0.0593333
EC3671A	0.0583333
EC3671A	0.0153333
EC3671A	0.0443333
EC3671A	0.0213333
EC3671A	-0.007
EC3671A	-0.002
EC3671A	0.012
EC3671A	0.004
EC3671A	0
EC3671A	-0.001
EC3671A	-0.002
EC3671A	0.029
EC3671A	0.011
EC3671A	0.072
EC3671A	0.021
EC3671A	-0.013
EC3743A	0.0966667
EC3743A	0.0826667
EC3743A	0.00666667
EC3743A	0.0476667
EC3743A	0.0376667
EC3743A	0.115667
EC3743A	0.0363333
EC3743A	0.0183333
EC3743A	0.0603333
EC3743A	0.0373333
EC3743A	0.0603333
EC3743A	0.0583333
EC3743A	0.017
EC3743A	0.016
EC3743A	0.01
EC3743A	0.031
EC3743A	0.004
EC3743A	0.007
EC3743A	0.026
EC3743A	0.008
EC3743A	0.062
EC3743A	0.023
EC3743A	0.014
EC3743A	0.027
EC3946A	0.0486667
EC3946A	0.0586667
EC3946A	0.0896667
EC3946A	0.0726667
EC3946A	0.0956667
EC3946A	0.0453333
EC3946A	0.0483333
EC3946A	0.0483333
EC3946A	0.0693333
EC3946A	0.100333
EC3946A	0.0623333
EC3946A	-0.022
EC3946A	0.027
EC3946A	0.066
EC3946A	0.046
EC3946A	0.091
EC3946A	0.032
EC3946A	0.008
EC3946A	0.053
EC3946A	0.023
EC3946A	0.036
EC3946A	0.067
EC3946A	0.031
EC3983A	0.0386667
EC3983A	0.0376667
EC3983A	0.0296667
EC3983A	0.0726667
EC3983A	0.0536667
EC3983A	0.0586667
EC3983A	0.0303333
EC3983A	0.0133333
EC3983A	0.00233333
EC3983A	-0.000666667
EC3983A	0.0163333
EC3983A	0.0233333
EC3983A	0.031
EC3983A	0.084
EC3983A	0.061
EC3983A	0.03
EC3983A	0.002
EC3983A	0.027
EC3983A	0.028
EC3983A	-0.013
EC3983A	0.062
EC4039A	0.00366667
EC4039A	0.00266667
EC4039A	0.00266667
EC4039A	0.00366667
EC4039A	0.00866667
EC4039A	0.0183333
EC4039A	0.0313333
EC4039A	0.0233333
EC4039A	0.0213333
EC4039A	-0.000666667
EC4039A	-0.00366667
EC4039A	-0.007
EC4039A	-0.007
EC4039A	-0.003
EC4039A	-0.004
EC4039A	-0.002
EC4039A	-0.004
EC4039A	-0.005
EC4039A	0.011
EC4039A	0.026
EC4039A	-0.005
EC4039A	0.037
EC4039A	-0.008
EC3457	0.2835
EC3457	0.1775
EC3457	0.1685
EC3457	0.0345
EC3457	0.0135
EC3457	0.0125
EC3457	0.2545
EC3457	0.2935
EC3457	0.0635
EC3457	0.1705
EC3457	0.1495
EC3457	0.0285
EC3457	0.114333
EC3457	0.0703333
EC3457	0.125333
EC3457	0.117333
EC3457	0.0253333
EC3457	0.0413333
EC3457	-0.00366667
EC3457	0.0203333
EC3457	0.321333
EC3457	0.0983333
EC3457	0.0173333
EC3457	0.0353333
EC3547A	0.0715
EC3547A	0.0665
EC3547A	0.0405
EC3547A	0.0525
EC3547A	0.0435
EC3547A	0.0475
EC3547A	0.0335
EC3547A	0.0475
EC3547A	0.0485
EC3547A	0.0375
EC3547A	0.0675
EC3547A	0.0315
EC3547A	0.0583333
EC3547A	0.0393333
EC3547A	0.0313333
EC3547A	0.0213333
EC3547A	0.0233333
EC3547A	0.00733333
EC3547A	0.0283333
EC3547A	0.0183333
EC3547A	0.0443333
EC3547A	0.0443333
EC3547A	0.0513333
EC3547A	0.0733333

## Sheet: 48 hr Biofilm
Isolate No	Biofilm at 48 hr
EC1643b	0.1284
EC1643b	0.1594
EC1643b	0.262833
EC1643b	0.196833
EC1643b	0.233833
EC1643b	0.164833
EC1643b	0.136833
EC1643b	0.587333
EC1643b	0.354333
EC1643b	0.213333
EC1643b	0.291333
EC1643b	0.262333
EC1643b	0.274333
EC3727A	0.0474
EC3727A	0.0534
EC3727A	0.0374
EC3727A	0.0344
EC3727A	-0.0156
EC3727A	0.0764
EC3727A	0.0728333
EC3727A	0.0508333
EC3727A	0.0858333
EC3727A	0.0388333
EC3727A	0.00283333
EC3727A	0.0168333
EC3727A	0.0473333
EC3727A	-0.00866667
EC3727A	-0.00666667
EC3727A	0.0263333
EC3727A	0.0273333
EC3727A	0.0193333
EC3735	-0.0126
EC3735	-0.0166
EC3735	0.0544
EC3735	0.0704
EC3735	-0.0296
EC3735	0.0708333
EC3735	0.0928333
EC3735	0.0108333
EC3735	0.00833333
EC3735	0.00633333
EC3735	-0.0186667
EC3735	-0.0156667
EC3735	-0.00966667
EC3735	0.0273333
EC3738b	0.0784
EC3738b	0.0674
EC3738b	0.1224
EC3738b	0.0394
EC3738b	-0.0026
EC3738b	0.0674
EC3738b	0.00133333
EC3738b	-0.0216667
EC3738b	-0.0196667
EC3738b	-0.00366667
EC3738b	0.0253333
EC3738b	0.0263333
EC3768A	0.0194
EC3768A	0.0814
EC3768A	0.0474
EC3768A	0.0564
EC3768A	0.0564
EC3768A	0.1054
EC3768A	-0.00916667
EC3768A	-0.000166667
EC3768A	0.0378333
EC3768A	0.0328333
EC3768A	0.0418333
EC3768A	0.298833
EC3768A	0.178333
EC3768A	0.137333
EC3768A	0.134333
EC3768A	0.0733333
EC3768A	0.0273333
EC3768A	0.0793333
EC3989A	0.476833
EC3989A	0.627833
EC3989A	0.650833
EC3989A	0.629833
EC3989A	0.784833
EC3989A	0.764833
EC3989A	0.790333
EC3989A	0.525333
EC3989A	0.520333
EC3989A	0.564333
EC3989A	0.497333
EC3989A	0.826333
EC4013A	-0.0076
EC4013A	0.0624
EC4013A	0.0154
EC4013A	-0.0146
EC4013A	0.0064
EC4013A	0.0134
EC4013A	0.128833
EC4013A	0.00133333
EC4013A	-0.0116667
EC4013A	0.0173333
EC4013A	0.0593333
EC4013A	0.0503333
EC4013A	0.0283333
EC4162QH5	0.102833
EC4162QH5	0.0608333
EC4162QH5	0.225833
EC4162QH5	0.214833
EC4162QH5	0.101833
EC4162QH5	0.0918333
EC4162QH5	0.0243333
EC4162QH5	0.0383333
EC4162QH5	0.0393333
EC4162QH5	0.0573333
EC4162QH5	0.0193333
EC4162QH5	0.0793333
EC4163QH6	0.253833
EC4163QH6	0.272833
EC4163QH6	0.166833
EC4163QH6	0.236833
EC4163QH6	0.187833
EC4163QH6	0.251833
EC4163QH6	0.0893333
EC4163QH6	-0.000666667
EC4163QH6	0.0883333
EC4163QH6	0.0153333
EC4163QH6	0.0293333
EC4163QH6	0.0293333
EC1A	0.0423333
EC1A	-0.00366667
EC1A	-0.00266667
EC1A	0.00233333
EC1A	-0.00766667
EC1A	0.0353333
EC1A	0.180333
EC1A	0.109333
EC1A	0.233333
EC1A	0.241333
EC1A	0.249333
EC1A	0.165333
EC1A	0.0685
EC1A	0.1815
EC1A	0.0575
EC1A	0.1645
EC1A	0.0975
EC1A	0.0615
EC1A	0.08075
EC1A	0.01175
EC1A	0.01075
EC1A	0.01675
EC1A	-0.00225
EC1A	0.00475
EC1A	0.133667
EC1A	0.0356667
EC1A	0.0306667
EC1A	0.0286667
EC1A	0.0346667
EC1A	0.0306667
EC4	0.0143333
EC4	0.113333
EC4	-0.0236667
EC4	0.0243333
EC4	-0.0126667
EC4	-0.000666667
EC4	0.131333
EC4	0.0893333
EC4	0.0623333
EC4	0.151333
EC4	0.0573333
EC4	0.152333
EC4	0.0645
EC4	0.0495
EC4	0.1015
EC4	0.1005
EC4	0.0905
EC4	0.0525
EC4	0.02275
EC4	0.03575
EC4	0.00675
EC4	0.01175
EC4	-0.02325
EC4	-0.00325
EC4	0.0176667
EC4	-0.00633333
EC4	0.0346667
EC4	0.0106667
EC4	0.0146667
EC4	0.0246667
EC7B	0.0333333
EC7B	0.0453333
EC7B	0.0613333
EC7B	0.0523333
EC7B	0.0403333
EC7B	0.119333
EC7B	0.249333
EC7B	0.220333
EC7B	0.157333
EC7B	0.219333
EC7B	0.115333
EC7B	0.131333
EC7B	0.1475
EC7B	0.1355
EC7B	0.2385
EC7B	0.0985
EC7B	0.1545
EC7B	0.08375
EC7B	0.08075
EC7B	0.05775
EC7B	0.05175
EC7B	0.12075
EC7B	0.20175
EC7B	0.0626667
EC7B	0.0336667
EC7B	0.0326667
EC7B	0.0396667
EC7B	0.0406667
EC7B	0.124667
EC217	-0.00766667
EC217	-0.00166667
EC217	-0.00866667
EC217	0.00133333
EC217	0.000333333
EC217	0.0313333
EC217	0.255333
EC217	0.190333
EC217	0.123333
EC217	0.140333
EC217	0.106333
EC217	0.175333
EC217	0.1815
EC217	0.2295
EC217	0.1555
EC217	0.1925
EC217	0.1865
EC217	0.2585
EC217	0.04675
EC217	0.05175
EC217	0.06875
EC217	0.10175
EC217	0.00375
EC217	0.01375
EC217	0.0876667
EC217	0.0296667
EC217	0.0626667
EC217	0.0836667
EC217	0.0756667
EC217	0.167667
EC478b	0.0613333
EC478b	0.0383333
EC478b	0.111333
EC478b	0.0693333
EC478b	0.110333
EC478b	0.0793333
EC478b	0.0703333
EC478b	0.0863333
EC478b	0.108333
EC478b	0.165333
EC478b	0.178333
EC478b	0.186333
EC478b	0.0945
EC478b	0.1875
EC478b	0.1915
EC478b	0.1605
EC478b	0.2155
EC478b	0.2735
EC478b	0.04975
EC478b	0.05175
EC478b	0.09175
EC478b	0.12775
EC478b	0.13075
EC478b	0.0736667
EC478b	0.169667
EC478b	0.0856667
EC478b	0.135667
EC478b	0.183667
EC478b	0.183667
EC674	0.00133333
EC674	0.00333333
EC674	-0.0146667
EC674	-0.00266667
EC674	-0.00466667
EC674	0.0233333
EC674	0.113333
EC674	0.100333
EC674	0.0713333
EC674	0.213333
EC674	0.190333
EC674	0.1655
EC674	0.1255
EC674	0.1775
EC674	0.1435
EC674	0.1685
EC674	0.0455
EC674	-0.00825
EC674	0.01775
EC674	0.00375
EC674	0.00675
EC674	0.01675
EC674	0.01175
EC674	0.0556667
EC674	0.0166667
EC674	0.0566667
EC674	0.00666667
EC674	0.0406667
EC674	0.101667
EC801	0.299333
EC801	0.272333
EC801	0.155333
EC801	0.195333
EC801	0.171333
EC801	0.164333
EC801	0.0975
EC801	0.2455
EC801	0.1115
EC801	0.1395
EC801	0.2135
EC801	0.1585
EC801	0.09675
EC801	0.11075
EC801	0.03975
EC801	0.05475
EC801	0.01475
EC801	0.10375
EC801	0.0346667
EC801	0.0546667
EC801	0.0326667
EC801	0.0356667
EC801	0.0186667
EC801	0.0286667
EC1113b	0.181333
EC1113b	0.145333
EC1113b	0.0593333
EC1113b	0.0283333
EC1113b	0.0533333
EC1113b	0.210333
EC1113b	0.1845
EC1113b	0.3055
EC1113b	0.2615
EC1113b	0.2865
EC1113b	0.3255
EC1113b	0.2715
EC1113b	0.01375
EC1113b	0.01075
EC1113b	0.02475
EC1113b	0.00975
EC1113b	0.02175
EC1113b	0.13075
EC1113b	0.0996667
EC1113b	0.0976667
EC1113b	0.0446667
EC1113b	0.0356667
EC1113b	0.0366667
EC1113b	0.0246667
EC1857	0.124333
EC1857	0.0383333
EC1857	0.108333
EC1857	0.0473333
EC1857	0.137333
EC1857	0.1415
EC1857	0.0705
EC1857	0.1265
EC1857	0.1265
EC1857	0.0685
EC1857	0.1505
EC1857	0.08775
EC1857	0.04375
EC1857	0.04975
EC1857	0.04675
EC1857	0.02375
EC1857	-0.00125
EC1857	0.0146667
EC1857	-0.00533333
EC1857	-0.00633333
EC1857	0.0246667
EC1857	0.0146667
EC1857	0.0176667
EC4158QH1	0.210333
EC4158QH1	0.174333
EC4158QH1	0.153333
EC4158QH1	0.179333
EC4158QH1	0.105333
EC4158QH1	0.205333
EC4158QH1	0.0965
EC4158QH1	0.1525
EC4158QH1	0.0965
EC4158QH1	0.0985
EC4158QH1	0.0695
EC4158QH1	0.1215
EC4158QH1	0.13375
EC4158QH1	0.01975
EC4158QH1	0.02075
EC4158QH1	0.00475
EC4158QH1	0.01875
EC4158QH1	0.00275
EC4158QH1	0.00566667
EC4158QH1	-0.00233333
EC4158QH1	0.00866667
EC4158QH1	0.0296667
EC4158QH1	0.0386667
EC4158QH1	0.0126667
EC4159QH2	0.0983333
EC4159QH2	0.115333
EC4159QH2	0.102333
EC4159QH2	0.0983333
EC4159QH2	0.140333
EC4159QH2	0.131333
EC4159QH2	0.2075
EC4159QH2	0.1225
EC4159QH2	0.2005
EC4159QH2	0.1305
EC4159QH2	0.0555
EC4159QH2	0.1195
EC4159QH2	0.02675
EC4159QH2	0.05575
EC4159QH2	0.13575
EC4159QH2	0.14775
EC4159QH2	0.09575
EC4159QH2	0.04675
EC4159QH2	0.00766667
EC4159QH2	-0.0103333
EC4159QH2	0.0176667
EC4159QH2	-0.00233333
EC4159QH2	0.00566667
EC4160QH3	0.0523333
EC4160QH3	0.0533333
EC4160QH3	0.0323333
EC4160QH3	0.136333
EC4160QH3	0.0173333
EC4160QH3	0.0183333
EC4160QH3	0.1095
EC4160QH3	0.0855
EC4160QH3	0.0725
EC4160QH3	0.0855
EC4160QH3	0.0235
EC4160QH3	0.0485
EC4160QH3	0.01775
EC4160QH3	0.00975
EC4160QH3	0.00075
EC4160QH3	0.00675
EC4160QH3	0.00175
EC4160QH3	0.00675
EC4160QH3	0.0316667
EC4160QH3	0.0126667
EC4160QH3	0.00166667
EC4160QH3	-0.00333333
EC4160QH3	-0.00133333
EC4160QH3	-0.00133333
EC4161QH4	0.0253333
EC4161QH4	0.0573333
EC4161QH4	0.133333
EC4161QH4	0.150333
EC4161QH4	0.153333
EC4161QH4	0.128333
EC4161QH4	0.0095
EC4161QH4	0.0715
EC4161QH4	0.1275
EC4161QH4	0.0965
EC4161QH4	0.0445
EC4161QH4	0.0755
EC4161QH4	0.01575
EC4161QH4	0.05475
EC4161QH4	0.02775
EC4161QH4	0.03475
EC4161QH4	0.07875
EC4161QH4	0.09375
EC4161QH4	0.0126667
EC4161QH4	0.00466667
EC4161QH4	0.0146667
EC4161QH4	0.000666667
EC4161QH4	0.0186667
EC4161QH4	0.0106667
EC4164QH7	0.312333
EC4164QH7	0.254333
EC4164QH7	0.329333
EC4164QH7	0.271333
EC4164QH7	0.195333
EC4164QH7	0.312333
EC4164QH7	0.3135
EC4164QH7	0.2335
EC4164QH7	0.2155
EC4164QH7	0.2735
EC4164QH7	0.4275
EC4164QH7	0.5415
EC4164QH7	0.24875
EC4164QH7	0.16375
EC4164QH7	0.13475
EC4164QH7	0.08875
EC4164QH7	0.21775
EC4164QH7	0.27775
EC4164QH7	0.0966667
EC4164QH7	0.0766667
EC4164QH7	0.0436667
EC4164QH7	0.0826667
EC4164QH7	0.172667
EC4164QH7	0.0666667
EC4165QH8	0.153333
EC4165QH8	0.164333
EC4165QH8	0.356333
EC4165QH8	0.260333
EC4165QH8	0.246333
EC4165QH8	0.2125
EC4165QH8	0.1005
EC4165QH8	0.2495
EC4165QH8	0.1475
EC4165QH8	0.1275
EC4165QH8	0.1805
EC4165QH8	0.04275
EC4165QH8	0.09875
EC4165QH8	0.02475
EC4165QH8	0.14075
EC4165QH8	0.09475
EC4165QH8	0.11275
EC4165QH8	0.00166667
EC4165QH8	0.0386667
EC4165QH8	0.0116667
EC4165QH8	0.00866667
EC4165QH8	0.0876667
EC4165QH8	0.0606667
EC4166QH9	0.0283333
EC4166QH9	0.0323333
EC4166QH9	0.0393333
EC4166QH9	0.0423333
EC4166QH9	0.0303333
EC4166QH9	0.0873333
EC4166QH9	0.0985
EC4166QH9	0.0665
EC4166QH9	0.0785
EC4166QH9	0.1665
EC4166QH9	0.1725
EC4166QH9	0.03175
EC4166QH9	0.04775
EC4166QH9	0.08475
EC4166QH9	-0.00325
EC4166QH9	0.06075
EC4166QH9	0.05375
EC4166QH9	-0.000333333
EC4166QH9	0.000666667
EC4166QH9	-0.00133333
EC4166QH9	-0.00433333
EC4166QH9	0.00166667
EC4166QH9	0.0666667
3213QH34	0.0875
3213QH34	0.0535
3213QH34	0.0395
3213QH34	0.0785
3213QH34	0.0705
3213QH34	0.1495
3213QH34	0.0706667
3213QH34	0.0756667
3213QH34	0.0656667
3213QH34	0.0636667
3213QH34	0.130667
3213QH34	0.0776667
3213QH34	0.0296
3213QH34	0.0336
3213QH34	0.0883333
3213QH34	0.0203333
3213QH34	0.0493333
3213QH34	0.117333
3213QH34	0.0623333
3213QH34	0.0733333
EC3435A	0.0985
EC3435A	0.0325
EC3435A	0.0095
EC3435A	0.0025
EC3435A	0.0245
EC3435A	0.0355
EC3435A	0.0796667
EC3435A	0.0896667
EC3435A	0.0216667
EC3435A	0.0696667
EC3435A	0.0516667
EC3435A	0.0806667
EC3435A	0.0286
EC3435A	0.0066
EC3435A	0.0246
EC3435A	0.0096
EC3435A	0.0366
EC3435A	0.0086
EC3435A	0.113333
EC3435A	0.0313333
EC3435A	0.00633333
EC3435A	0.0253333
EC3435A	0.0473333
EC3455	0.0155
EC3455	0.0035
EC3455	0.0185
EC3455	0.0255
EC3455	0.0805
EC3455	0.0975
EC3455	0.0406667
EC3455	0.0606667
EC3455	0.0156667
EC3455	0.0136667
EC3455	0.0106667
EC3455	-0.0004
EC3455	0.0066
EC3455	0.0116
EC3455	0.0346
EC3455	0.0386
EC3455	0.0256
EC3455	0.00833333
EC3455	0.0153333
EC3455	0.00933333
EC3455	0.00933333
EC3455	0.0183333
EC3455	0.00533333
EC3522	0.0395
EC3522	0.0765
EC3522	0.0565
EC3522	0.0715
EC3522	0.0275
EC3522	0.0305
EC3522	0.174667
EC3522	0.176667
EC3522	0.126667
EC3522	0.0476667
EC3522	0.0466667
EC3522	0.0136
EC3522	0.0456
EC3522	0.0326
EC3522	0.0326
EC3522	0.0306
EC3522	0.0096
EC3522	0.0303333
EC3522	0.0233333
EC3522	0.0183333
EC3522	0.104333
EC3522	0.0823333
EC3522	0.0333333
3536B	0.2835
3536B	0.1215
3536B	0.2135
3536B	0.1515
3536B	0.1245
3536B	0.1305
3536B	0.332667
3536B	0.225667
3536B	0.389667
3536B	0.375667
3536B	0.0966667
3536B	0.391667
3536B	0.1886
3536B	0.2086
3536B	0.2166
3536B	0.2256
3536B	0.1446
3536B	0.1546
3536B	0.293333
3536B	0.219333
EC3610A	0.0045
EC3610A	-0.0035
EC3610A	0.0065
EC3610A	0.0015
EC3610A	0.0205
EC3610A	0.0475
EC3610A	0.0116667
EC3610A	0.0156667
EC3610A	0.0216667
EC3610A	0.0406667
EC3610A	0.0316667
EC3610A	0.0516667
EC3610A	0.0016
EC3610A	0.0026
EC3610A	0.0036
EC3610A	0.0066
EC3610A	0.0026
EC3610A	0.0276
EC3610A	0.0183333
EC3610A	0.00333333
EC3610A	-0.00166667
EC3610A	0.0143333
EC3610A	0.0213333
EC3610A	0.0613333
EC3652B	0.0628333
EC3652B	-0.00416667
EC3652B	0.130833
EC3652B	0.141833
EC3652B	0.124833
EC3652B	0.0468333
EC3652B	0.0325
EC3652B	0.0415
EC3652B	0.0995
EC3652B	0.0515
EC3652B	0.0695
EC3652B	0.0105
EC3652B	0.132
EC3652B	0.142
EC3652B	0.147
EC3652B	0.083
EC3652B	0.103
EC3652B	0.1295
EC3652B	0.1445
EC3652B	0.0755
EC3652B	0.3035
EC3652B	0.1915
EC3652B	0.0925
EC3659B	0.0928333
EC3659B	0.0358333
EC3659B	0.0468333
EC3659B	0.0228333
EC3659B	0.0188333
EC3659B	-0.00816667
EC3659B	0.0925
EC3659B	0.1305
EC3659B	0.0615
EC3659B	0.1035
EC3659B	0.0185
EC3659B	0.0645
EC3659B	0.123
EC3659B	0.062
EC3659B	0.076
EC3659B	0.076
EC3659B	0.055
EC3659B	0.1395
EC3659B	0.0205
EC3659B	0.0165
EC3659B	0.0645
EC3659B	0.0225
EC3659B	0.0095
EC3671A	0.0218333
EC3671A	0.0628333
EC3671A	0.0518333
EC3671A	0.124833
EC3671A	0.102833
EC3671A	0.117833
EC3671A	0.0555
EC3671A	0.1325
EC3671A	0.0545
EC3671A	0.0115
EC3671A	0.0405
EC3671A	0.0175
EC3671A	0.091
EC3671A	0.11
EC3671A	0.144
EC3671A	0.128
EC3671A	0.206
EC3671A	0.14
EC3671A	0.1285
EC3671A	0.0565
EC3671A	0.0915
EC3671A	0.0545
EC3671A	0.0815
EC3671A	0.1555
EC3743A	0.0678333
EC3743A	0.138833
EC3743A	0.0218333
EC3743A	0.0858333
EC3743A	0.0538333
EC3743A	0.0638333
EC3743A	0.0325
EC3743A	0.0145
EC3743A	0.0565
EC3743A	0.0335
EC3743A	0.0565
EC3743A	0.0545
EC3743A	0.199
EC3743A	0.105
EC3743A	0.172
EC3743A	0.169
EC3743A	0.029
EC3743A	0.1275
EC3743A	0.0625
EC3743A	0.0755
EC3743A	0.1515
EC3743A	0.1545
EC3743A	0.0855
EC3946A	0.251833
EC3946A	0.427833
EC3946A	0.418833
EC3946A	0.328833
EC3946A	0.240833
EC3946A	0.483833
EC3946A	0.0415
EC3946A	0.0445
EC3946A	0.0445
EC3946A	0.0655
EC3946A	0.0965
EC3946A	0.0585
EC3946A	0.531
EC3946A	0.84
EC3946A	0.806
EC3946A	0.873
EC3946A	0.4015
EC3946A	0.1685
EC3946A	0.2065
EC3946A	0.1725
EC3946A	0.1715
EC3946A	0.2145
EC3983A	0.0238333
EC3983A	0.0148333
EC3983A	0.0118333
EC3983A	0.0318333
EC3983A	0.0448333
EC3983A	0.0778333
EC3983A	0.0265
EC3983A	0.0095
EC3983A	-0.0015
EC3983A	-0.0045
EC3983A	0.0125
EC3983A	0.0195
EC3983A	0.087
EC3983A	0.096
EC3983A	0.128
EC3983A	0.123
EC3983A	0.155
EC3983A	0.161
EC3983A	0.0455
EC3983A	0.0125
EC3983A	0.0175
EC3983A	0.1095
EC3983A	0.1265
EC3983A	0.0445
EC4039A	0.0558333
EC4039A	0.0288333
EC4039A	0.0438333
EC4039A	0.0488333
EC4039A	0.0848333
EC4039A	0.0678333
EC4039A	0.0145
EC4039A	0.0275
EC4039A	0.0195
EC4039A	0.0175
EC4039A	-0.0045
EC4039A	-0.0075
EC4039A	0.121
EC4039A	0.107
EC4039A	0.046
EC4039A	0.101
EC4039A	0.086
EC4039A	0.117
EC4039A	0.1725
EC4039A	0.0625
EC4039A	0.0865
EC4039A	0.0915
EC4039A	0.0125
EC4039A	0.0285
EC3457	0.00316667
EC3457	0.0161667
EC3457	0.0141667
EC3457	0.0481667
EC3457	0.0351667
EC3457	0.0121667
EC3457	0.172167
EC3457	0.0811667
EC3457	0.111167
EC3457	0.0981667
EC3457	0.401167
EC3457	0.137167
EC3457	0.22525
EC3457	0.19025
EC3457	0.40025
EC3457	0.16925
EC3457	0.21725
EC3457	0.01725
EC3457	0.06825
EC3457	0.25725
EC3457	0.15025
EC3457	0.15525
EC3457	0.07025
EC3457	0.17025
EC3547A	0.311167
EC3547A	0.360167
EC3547A	0.366167
EC3547A	0.252167
EC3547A	0.235167
EC3547A	0.258167
EC3547A	0.232167
EC3547A	0.283167
EC3547A	0.272167
EC3547A	0.212167
EC3547A	0.196167
EC3547A	0.121167
EC3547A	0.23825
EC3547A	0.18725
EC3547A	0.20625
EC3547A	0.15125
EC3547A	0.14025
EC3547A	0.13025
EC3547A	0.17525
EC3547A	0.32625
EC3547A	0.23025
EC3547A	0.26425
EC3547A	0.24925
EC3547A	0.25725

## Sheet: 72 hr Biofilm
Isolate No	Biofilm at 72 hr
EC1643b	0.54
EC1643b	0.853
EC1643b	0.711
EC1643b	0.114
EC1643b	1.227
EC1643b	0.659
EC1643b	2.32273
EC1643b	2.07273
EC1643b	1.51373
EC1643b	1.34673
EC1643b	1.29973
EC1643b	2.29833
EC1643b	0.651333
EC1643b	0.791333
EC1643b	0.781333
EC1643b	1.18833
EC1643b	0.766333
EC3727A	0.368
EC3727A	0.155
EC3727A	0.103
EC3727A	0.077
EC3727A	0.07
EC3727A	0.151
EC3727A	0.151727
EC3727A	0.117727
EC3727A	0.0157273
EC3727A	0.0197273
EC3727A	0.0297273
EC3727A	0.0573333
EC3727A	0.0543333
EC3727A	0.0783333
EC3727A	0.197333
EC3727A	0.216333
EC3727A	0.156333
EC3735	0.163
EC3735	0.131
EC3735	0.193
EC3735	0.143
EC3735	0.25
EC3735	0.201727
EC3735	0.162727
EC3735	0.151727
EC3735	0.0567273
EC3735	0.0837273
EC3735	0.166727
EC3735	0.0513333
EC3735	0.0123333
EC3735	0.00233333
EC3735	0.0213333
EC3735	0.0513333
EC3735	0.00233333
EC3738b	0.297
EC3738b	0.178
EC3738b	0.251
EC3738b	0.277
EC3738b	0.0787273
EC3738b	0.0267273
EC3738b	0.0247273
EC3738b	0.0217273
EC3738b	0.0207273
EC3738b	0.00772727
EC3738b	0.0273333
EC3738b	0.0153333
EC3738b	0.0333333
EC3738b	0.0153333
EC3738b	0.197333
EC3738b	0.00933333
EC3768A	0.295
EC3768A	0.314
EC3768A	0.198
EC3768A	0.23
EC3768A	0.095
EC3768A	0.407
EC3768A	0.278727
EC3768A	0.251727
EC3768A	0.232727
EC3768A	0.103727
EC3768A	0.0927273
EC3768A	0.159727
EC3768A	0.0193333
EC3768A	0.0133333
EC3768A	0.105333
EC3768A	0.303333
EC3768A	0.226333
EC3768A	0.389333
EC3989A	0.663
EC3989A	0.591
EC3989A	0.739
EC3989A	1.18
EC3989A	1.456
EC3989A	1.586
EC3989A	2.40473
EC3989A	2.28673
EC3989A	1.91073
EC3989A	2.25173
EC3989A	1.97573
EC3989A	3.48973
EC3989A	0.439333
EC3989A	0.586333
EC3989A	0.564333
EC3989A	0.666333
EC3989A	0.719333
EC3989A	1.71833
EC4013A	0.189
EC4013A	0.086
EC4013A	0.024
EC4013A	0.086
EC4013A	0.054
EC4013A	0.07
EC4013A	0.0867273
EC4013A	0.138727
EC4013A	0.143727
EC4013A	0.157727
EC4013A	0.146727
EC4013A	0.161727
EC4013A	0.0203333
EC4013A	0.0393333
EC4013A	0.150333
EC4013A	0.0723333
EC4013A	0.0133333
EC4013A	0.171333
EC4162QH5	0.699727
EC4162QH5	0.900727
EC4162QH5	0.659727
EC4162QH5	0.565727
EC4162QH5	1.88773
EC4162QH5	1.42973
EC4162QH5	0.444333
EC4162QH5	0.647333
EC4162QH5	0.762333
EC4162QH5	0.773333
EC4162QH5	1.47933
EC4162QH5	2.00333
EC4163QH6	2.79273
EC4163QH6	2.06273
EC4163QH6	0.865727
EC4163QH6	1.13773
EC4163QH6	1.80573
EC4163QH6	3.24973
EC4163QH6	2.20033
EC4163QH6	0.752333
EC4163QH6	0.467333
EC4163QH6	0.384333
EC4163QH6	0.440333
EC1A	0.0453333
EC1A	0.0303333
EC1A	-0.00266667
EC1A	0.000333333
EC1A	0.0313333
EC1A	0.000333333
EC1A	0.0792727
EC1A	0.0492727
EC1A	0.123273
EC1A	0.0492727
EC1A	0.0472727
EC1A	0.0762727
EC1A	0.134083
EC1A	0.105083
EC1A	0.0800833
EC1A	0.106083
EC1A	0.0580833
EC1A	0.0931667
EC1A	0.0457778
EC1A	0.0137778
EC1A	0.00877778
EC1A	0.00877778
EC1A	0.0337778
EC1A	0.0825833
EC1A	0.0375833
EC1A	0.0215833
EC1A	0.0195833
EC1A	0.0445833
EC1A	0.00458333
EC4	0.0543333
EC4	0.00333333
EC4	0.00333333
EC4	0.0303333
EC4	0.00833333
EC4	0.00733333
EC4	0.0342727
EC4	0.0292727
EC4	0.0572727
EC4	0.0202727
EC4	0.0362727
EC4	0.0412727
EC4	0.0640833
EC4	0.0340833
EC4	0.107083
EC4	0.0160833
EC4	0.0410833
EC4	0.0181667
EC4	0.00177778
EC4	0.0127778
EC4	0.0107778
EC4	0.00377778
EC4	0.00377778
EC4	0.0285833
EC4	0.00758333
EC4	0.00558333
EC4	-0.00141667
EC4	0.00158333
EC4	0.0135833
EC7B	0.0703333
EC7B	0.569333
EC7B	0.978333
EC7B	0.861333
EC7B	1.07233
EC7B	0.120273
EC7B	0.104273
EC7B	0.170273
EC7B	0.113273
EC7B	0.112273
EC7B	0.146273
EC7B	0.0990833
EC7B	0.241083
EC7B	0.141083
EC7B	0.319083
EC7B	0.196083
EC7B	0.130083
EC7B	0.308167
EC7B	0.254778
EC7B	0.211778
EC7B	0.0637778
EC7B	0.0427778
EC7B	0.0287778
EC7B	0.0465833
EC7B	0.0565833
EC7B	0.0835833
EC7B	0.00958333
EC7B	0.0655833
EC7B	0.0465833
EC217	-0.00366667
EC217	0.00733333
EC217	0.00633333
EC217	0.0223333
EC217	0.00933333
EC217	0.0303333
EC217	0.0852727
EC217	0.0532727
EC217	0.0722727
EC217	0.102273
EC217	0.0612727
EC217	0.0392727
EC217	0.0480833
EC217	0.0970833
EC217	0.0750833
EC217	0.205083
EC217	0.0500833
EC217	0.0430833
EC217	0.0211667
EC217	0.00277778
EC217	0.0637778
EC217	0.00177778
EC217	0.00877778
EC217	0.0127778
EC217	0.0275833
EC217	0.00758333
EC217	0.0305833
EC217	0.00958333
EC217	0.0575833
EC217	0.0395833
EC478b	0.0913333
EC478b	0.100333
EC478b	0.0903333
EC478b	0.105333
EC478b	0.136333
EC478b	0.136333
EC478b	0.102273
EC478b	0.231273
EC478b	0.132273
EC478b	0.157273
EC478b	0.271273
EC478b	0.197273
EC478b	0.100083
EC478b	0.0500833
EC478b	0.215083
EC478b	0.120083
EC478b	0.227083
EC478b	0.118167
EC478b	0.0977778
EC478b	0.211778
EC478b	0.0607778
EC478b	0.159778
EC478b	0.0625833
EC478b	0.178583
EC478b	0.128583
EC478b	0.0585833
EC478b	0.126583
EC478b	0.0485833
EC674	0.315333
EC674	0.438333
EC674	0.251333
EC674	0.352333
EC674	0.495333
EC674	0.265333
EC674	0.0682727
EC674	0.0692727
EC674	0.0822727
EC674	0.0442727
EC674	0.174273
EC674	0.166273
EC674	0.0550833
EC674	0.0680833
EC674	0.0880833
EC674	0.178083
EC674	0.103083
EC674	0.0460833
EC674	0.0311667
EC674	0.0637778
EC674	0.0627778
EC674	0.126778
EC674	0.117778
EC674	0.0227778
EC674	0.00558333
EC674	0.00458333
EC674	0.0515833
EC674	0.0575833
EC674	0.0235833
EC674	0.0585833
EC801	0.0972727
EC801	0.133273
EC801	0.0852727
EC801	0.103273
EC801	0.115273
EC801	0.297273
EC801	0.281083
EC801	0.301083
EC801	0.239083
EC801	0.0721667
EC801	0.0127778
EC801	0.0577778
EC801	0.0157778
EC801	0.0267778
EC801	0.0627778
EC801	0.0645833
EC801	0.0295833
EC801	0.105583
EC801	0.0785833
EC801	0.199583
EC801	0.154583
EC1113b	0.0642727
EC1113b	0.0422727
EC1113b	0.0372727
EC1113b	0.0972727
EC1113b	0.0682727
EC1113b	0.683273
EC1113b	0.392083
EC1113b	0.475083
EC1113b	0.0700833
EC1113b	0.409083
EC1113b	0.357083
EC1113b	0.432083
EC1113b	0.0221667
EC1113b	0.0427778
EC1113b	0.124778
EC1113b	0.0377778
EC1113b	0.0687778
EC1113b	0.143583
EC1113b	0.294583
EC1113b	0.0205833
EC1113b	0.188583
EC1113b	0.0655833
EC1113b	0.258583
EC1857	0.210273
EC1857	0.0452727
EC1857	0.0802727
EC1857	0.0902727
EC1857	0.0872727
EC1857	0.124273
EC1857	0.124083
EC1857	0.286083
EC1857	0.289083
EC1857	0.123083
EC1857	0.132083
EC1857	0.0980833
EC1857	0.0377778
EC1857	0.0227778
EC1857	0.0607778
EC1857	0.0157778
EC1857	0.0797778
EC1857	0.150583
EC1857	0.0685833
EC1857	0.0985833
EC1857	0.0295833
EC1857	0.0995833
EC4158QH1	0.133273
EC4158QH1	0.126273
EC4158QH1	0.128273
EC4158QH1	0.111273
EC4158QH1	0.103273
EC4158QH1	0.0982727
EC4158QH1	0.157083
EC4158QH1	0.0900833
EC4158QH1	0.179083
EC4158QH1	0.0400833
EC4158QH1	0.0860833
EC4158QH1	0.130083
EC4158QH1	0.0361667
EC4158QH1	0.00577778
EC4158QH1	0.0117778
EC4158QH1	0.00377778
EC4158QH1	0.0397778
EC4158QH1	0.0307778
EC4158QH1	0.0425833
EC4158QH1	0.0235833
EC4158QH1	0.0515833
EC4158QH1	0.00458333
EC4158QH1	-0.00241667
EC4158QH1	0.0155833
EC4159QH2	0.0942727
EC4159QH2	0.0912727
EC4159QH2	0.0952727
EC4159QH2	0.0612727
EC4159QH2	0.0692727
EC4159QH2	0.0692727
EC4159QH2	0.144083
EC4159QH2	0.0770833
EC4159QH2	0.0590833
EC4159QH2	0.0500833
EC4159QH2	0.0830833
EC4159QH2	0.0641667
EC4159QH2	0.0737778
EC4159QH2	0.0357778
EC4159QH2	0.0487778
EC4159QH2	0.00477778
EC4159QH2	0.000777778
EC4159QH2	0.0305833
EC4159QH2	0.0235833
EC4159QH2	0.0295833
EC4159QH2	0.0155833
EC4159QH2	0.0315833
EC4159QH2	0.0165833
EC4160QH3	0.0402727
EC4160QH3	0.0602727
EC4160QH3	0.0352727
EC4160QH3	0.00527273
EC4160QH3	0.0692727
EC4160QH3	0.0352727
EC4160QH3	0.134083
EC4160QH3	0.122083
EC4160QH3	0.0830833
EC4160QH3	0.0950833
EC4160QH3	0.0540833
EC4160QH3	0.0390833
EC4160QH3	0.0661667
EC4160QH3	0.0187778
EC4160QH3	0.0117778
EC4160QH3	0.0257778
EC4160QH3	-0.000222222
EC4160QH3	0.0767778
EC4160QH3	0.0465833
EC4160QH3	-0.00641667
EC4160QH3	0.0145833
EC4160QH3	0.00658333
EC4160QH3	0.0175833
EC4160QH3	0.0135833
EC4161QH4	0.0402727
EC4161QH4	0.0412727
EC4161QH4	0.0392727
EC4161QH4	0.0292727
EC4161QH4	0.0632727
EC4161QH4	0.0442727
EC4161QH4	0.0940833
EC4161QH4	0.0710833
EC4161QH4	0.0300833
EC4161QH4	0.0940833
EC4161QH4	0.138083
EC4161QH4	0.180083
EC4161QH4	0.0131667
EC4161QH4	0.00877778
EC4161QH4	0.0517778
EC4161QH4	0.116778
EC4161QH4	0.0587778
EC4161QH4	0.121778
EC4161QH4	0.0165833
EC4161QH4	0.0845833
EC4161QH4	0.00758333
EC4161QH4	0.0535833
EC4161QH4	0.0345833
EC4161QH4	0.0245833
EC4164QH7	0.225273
EC4164QH7	0.269273
EC4164QH7	0.217273
EC4164QH7	0.178273
EC4164QH7	0.217273
EC4164QH7	0.424273
EC4164QH7	0.359083
EC4164QH7	0.455083
EC4164QH7	0.429083
EC4164QH7	0.424083
EC4164QH7	0.204167
EC4164QH7	0.0587778
EC4164QH7	0.106778
EC4164QH7	0.218778
EC4164QH7	0.239778
EC4164QH7	0.318778
EC4164QH7	0.260583
EC4164QH7	0.0845833
EC4164QH7	0.132583
EC4164QH7	0.129583
EC4164QH7	0.152583
EC4164QH7	0.277583
EC4165QH8	0.350273
EC4165QH8	0.314273
EC4165QH8	0.183273
EC4165QH8	0.132273
EC4165QH8	0.201273
EC4165QH8	0.272273
EC4165QH8	0.221083
EC4165QH8	0.378083
EC4165QH8	0.303083
EC4165QH8	0.367083
EC4165QH8	0.234083
EC4165QH8	0.0611667
EC4165QH8	0.00477778
EC4165QH8	0.0167778
EC4165QH8	0.0797778
EC4165QH8	0.0647778
EC4165QH8	0.110778
EC4165QH8	0.0235833
EC4165QH8	0.0225833
EC4165QH8	0.0205833
EC4165QH8	0.0785833
EC4165QH8	0.0825833
EC4165QH8	0.0675833
EC4166QH9	0.0212727
EC4166QH9	0.0942727
EC4166QH9	0.0682727
EC4166QH9	0.0652727
EC4166QH9	0.0722727
EC4166QH9	0.136083
EC4166QH9	0.104083
EC4166QH9	0.159083
EC4166QH9	0.157083
EC4166QH9	0.0701667
EC4166QH9	0.0657778
EC4166QH9	0.0507778
EC4166QH9	0.0517778
EC4166QH9	0.0507778
EC4166QH9	0.0135833
EC4166QH9	0.0195833
EC4166QH9	0.0165833
EC4166QH9	0.0355833
EC4166QH9	0.0315833
EC4166QH9	0.124583
3213QH34	0.199
3213QH34	0.091
3213QH34	0.172
3213QH34	0.252
3213QH34	0.022
3213QH34	0.174
3213QH34	0.138333
3213QH34	0.0983333
3213QH34	0.288333
3213QH34	0.263333
3213QH34	0.241333
3213QH34	0.188333
3213QH34	0.1395
3213QH34	0.1935
3213QH34	0.1295
3213QH34	0.1935
3213QH34	0.0695
3213QH34	0.1945
3213QH34	0.0455
3213QH34	0.0265
3213QH34	0.3035
3213QH34	0.2655
3213QH34	0.2425
EC3435A	0.074
EC3435A	0.069
EC3435A	0.044
EC3435A	0.028
EC3435A	0.054
EC3435A	0.033
EC3435A	0.0933333
EC3435A	0.140333
EC3435A	0.0483333
EC3435A	0.0463333
EC3435A	0.0113333
EC3435A	0.0223333
EC3435A	0.1075
EC3435A	0.0375
EC3435A	0.0295
EC3435A	0.0845
EC3435A	0.0305
EC3435A	0.0385
EC3435A	0.0965
EC3435A	0.0825
EC3435A	0.1025
EC3435A	0.0385
EC3435A	0.0635
EC3455	0.014
EC3455	0.067
EC3455	0.051
EC3455	0.037
EC3455	0.092
EC3455	0.041
EC3455	0.106333
EC3455	0.0733333
EC3455	0.0703333
EC3455	0.0793333
EC3455	0.0523333
EC3455	0.0383333
EC3455	0.0895
EC3455	0.0395
EC3455	0.0225
EC3455	0.0255
EC3455	0.1455
EC3455	0.0435
EC3455	0.1195
EC3455	0.0395
EC3455	0.0645
EC3455	0.0195
EC3522	0.01
EC3522	0.183
EC3522	0.084
EC3522	0.145
EC3522	0.08
EC3522	0.143
EC3522	0.0993333
EC3522	0.0343333
EC3522	0.0623333
EC3522	0.135333
EC3522	0.0173333
EC3522	0.0123333
EC3522	0.0495
EC3522	0.0665
EC3522	0.0635
EC3522	0.0445
EC3522	0.0415
EC3522	0.0505
EC3522	0.0445
EC3522	0.1485
EC3522	0.1175
EC3522	0.1655
EC3522	0.1465
EC3522	0.1225
3536B	0.159
3536B	0.257
3536B	0.513
3536B	0.346
3536B	0.484
3536B	0.309333
3536B	0.672333
3536B	0.498333
3536B	0.668333
3536B	0.614333
3536B	0.728333
3536B	0.4615
3536B	0.4825
3536B	0.3765
3536B	0.4395
3536B	0.4405
3536B	0.3565
3536B	0.4145
3536B	0.7885
3536B	0.3675
3536B	0.6655
3536B	0.4155
EC3610A	0.03
EC3610A	0.015
EC3610A	0.008
EC3610A	0.003
EC3610A	0.042
EC3610A	0.022
EC3610A	0.0343333
EC3610A	0.0813333
EC3610A	0.0383333
EC3610A	0.0303333
EC3610A	0.0353333
EC3610A	0.0523333
EC3610A	0.0375
EC3610A	0.0085
EC3610A	0.0025
EC3610A	0.0475
EC3610A	0.0025
EC3610A	0.0805
EC3610A	0.0045
EC3610A	0.0005
EC3610A	0.0435
EC3610A	0.0595
EC3610A	0.0465
EC3610A	0.0585
EC3652B	0.00933333
EC3652B	0.0913333
EC3652B	0.0513333
EC3652B	0.0123333
EC3652B	0.0363333
EC3652B	0.0405
EC3652B	0.0955
EC3652B	0.1245
EC3652B	0.1055
EC3652B	0.0825
EC3652B	0.215167
EC3652B	0.103167
EC3652B	0.0961667
EC3652B	0.0601667
EC3652B	0.0121667
EC3652B	0.236
EC3652B	0.143
EC3652B	0.275
EC3652B	0.145
EC3652B	0.154
EC3652B	0.093
EC3659B	0.120333
EC3659B	0.0243333
EC3659B	0.0363333
EC3659B	0.0653333
EC3659B	0.0493333
EC3659B	0.0703333
EC3659B	0.0405
EC3659B	0.0395
EC3659B	0.0365
EC3659B	0.1015
EC3659B	0.0185
EC3659B	0.0315
EC3659B	0.0451667
EC3659B	0.112167
EC3659B	0.153167
EC3659B	0.144167
EC3659B	0.250167
EC3659B	0.232167
EC3659B	0.066
EC3659B	0.039
EC3659B	0.233
EC3659B	0.143
EC3659B	0.123
EC3659B	0.046
EC3671A	0.0443333
EC3671A	0.239333
EC3671A	0.0273333
EC3671A	0.0533333
EC3671A	0.123333
EC3671A	0.234333
EC3671A	0.2005
EC3671A	0.1715
EC3671A	0.1835
EC3671A	0.1425
EC3671A	0.0955
EC3671A	0.0705
EC3671A	0.196167
EC3671A	0.0621667
EC3671A	0.147167
EC3671A	0.0361667
EC3671A	0.122167
EC3671A	0.0291667
EC3671A	0.112
EC3671A	0.066
EC3671A	0.335
EC3671A	0.067
EC3743A	0.172333
EC3743A	0.0543333
EC3743A	0.0643333
EC3743A	0.115333
EC3743A	0.0933333
EC3743A	0.105333
EC3743A	0.0575
EC3743A	0.0465
EC3743A	0.0585
EC3743A	0.0575
EC3743A	0.0305
EC3743A	0.0635
EC3743A	0.127167
EC3743A	0.0991667
EC3743A	0.00416667
EC3743A	0.0521667
EC3743A	0.00516667
EC3743A	0.124167
EC3743A	0.213
EC3743A	0.093
EC3743A	0.041
EC3743A	0.045
EC3743A	0.062
EC3743A	0.015
EC3946A	0.361333
EC3946A	0.479333
EC3946A	0.327333
EC3946A	0.255333
EC3946A	0.344333
EC3946A	0.3445
EC3946A	0.1775
EC3946A	0.5035
EC3946A	0.5725
EC3946A	0.7795
EC3946A	0.259167
EC3946A	0.472167
EC3946A	0.335167
EC3946A	0.115167
EC3946A	0.654167
EC3946A	0.418
EC3946A	0.342
EC3946A	0.345
EC3946A	0.565
EC3946A	0.423
EC3946A	0.401
EC3983A	0.0613333
EC3983A	0.0413333
EC3983A	0.0403333
EC3983A	0.0353333
EC3983A	0.175333
EC3983A	0.0403333
EC3983A	0.1025
EC3983A	0.0345
EC3983A	0.0715
EC3983A	0.0325
EC3983A	0.0645
EC3983A	0.0731667
EC3983A	0.0241667
EC3983A	0.104167
EC3983A	0.0651667
EC3983A	0.0491667
EC3983A	0.119167
EC3983A	0.014
EC3983A	0.18
EC3983A	0.076
EC3983A	0.086
EC3983A	0.166
EC3983A	0.042
EC4039A	0.0803333
EC4039A	0.0573333
EC4039A	0.0573333
EC4039A	0.0223333
EC4039A	0.0263333
EC4039A	0.0213333
EC4039A	0.0165
EC4039A	0.0235
EC4039A	0.0215
EC4039A	-0.0005
EC4039A	0.0075
EC4039A	0.0075
EC4039A	0.0371667
EC4039A	0.0281667
EC4039A	0.113167
EC4039A	0.139167
EC4039A	0.0451667
EC4039A	0.0521667
EC4039A	0.097
EC4039A	0.048
EC4039A	0.081
EC4039A	0.043
EC4039A	0.045
EC4039A	0.092
EC3457	0.0894
EC3457	0.1974
EC3457	0.0734
EC3457	0.0904
EC3457	0.0264
EC3457	0.1374
EC3457	0.0814
EC3457	0.0554
EC3457	0.1144
EC3457	0.1344
EC3457	0.1684
EC3457	0.1118
EC3457	0.2028
EC3457	0.1808
EC3457	0.0828
EC3457	0.1218
EC3457	0.1218
EC3457	0.2628
EC3457	0.2418
EC3457	0.1318
EC3457	0.0378
EC3457	0.2518
EC3457	0.1958
EC3547A	0.5874
EC3547A	0.4504
EC3547A	0.3794
EC3547A	0.5134
EC3547A	0.4084
EC3547A	0.4774
EC3547A	0.6214
EC3547A	0.7414
EC3547A	0.3754
EC3547A	0.5494
EC3547A	0.3528
EC3547A	0.2018
EC3547A	0.3598
EC3547A	0.4038
EC3547A	0.5048
EC3547A	0.4838
EC3547A	0.7858
EC3547A	0.5868
EC3547A	0.5278
EC3547A	0.5198
EC3547A	0.5178
EC3547A	0.7268

## Sheet: pellicle
Isolate	Pellicle formation
EC1A	0.031
EC1A	0.089
EC1A	0.029
EC1A	0.069
EC1A	0.092
EC1A	0.08
EC1A	0.002
EC1A	0.079
EC1A	0.076
EC4	0.14
EC4	0.109
EC4	0.067
EC4	0.125
EC4	0.201
EC4	0.16
EC4	0.064
EC4	-0.012
EC4	0.019
EC7B	1.41
EC7B	1.087
EC7B	1.105
EC7B	1.225
EC7B	1.651
EC7B	1.959
EC7B	1.383
EC7B	1.431
EC7B	1.322
EC217	-0.005
EC217	0.037
EC217	0.028
EC217	0.015
EC217	0.063
EC217	-0.019
EC217	0.04
EC217	0.006
EC217	0.062
EC478b	0.372
EC478b	0.356
EC478b	0.274
EC478b	0.591
EC478b	0.795
EC478b	0.708
EC478b	0.367
EC478b	0.532
EC478b	0.329
EC674	1.903
EC674	1.784
EC674	2.336
EC674	1.814
EC674	2.464
EC674	2.224
EC674	1.407
EC674	1.111
EC674	1.453
EC674	0.78
EC674	2.677
EC674	1.108
EC674	1.117
EC674	1.712
EC674	1.008
EC801	0.325
EC801	0.149
EC801	0.383
EC801	0.025
EC801	0.108
EC801	0.115
EC801	0.06
EC801	0.158
EC801	0.027
EC1113b	1.757
EC1113b	0.688
EC1113b	3.131
EC1113b	3.407
EC1113b	3.396
EC1113b	3.442
EC1113b	1.367
EC1113b	1.447
EC1113b	2.397
EC1113b	1.701
EC1113b	1.242
EC1113b	0.893
EC1113b	1.473
EC1113b	0.854
EC1113b	1.068
EC1857	0.374
EC1857	0.656
EC1857	1.126
EC1857	0.96
EC1857	1.272
EC1857	1.13
EC1857	0.659
EC1857	1.005
EC1857	1.408
EC1857	0.947
EC1857	0.885
EC1857	0.746
EC1857	0.513
EC1857	0.507
EC1857	0.656
EC4158QH1	0.345
EC4158QH1	0.267
EC4158QH1	0.063
EC4158QH1	0.045
EC4158QH1	0.091
EC4158QH1	-0.015
EC4158QH1	-0.011
EC4158QH1	0.016
EC4158QH1	0.026
EC4159QH2	-0.019
EC4159QH2	0.176
EC4159QH2	0.104
EC4159QH2	-0.014
EC4159QH2	-0.051
EC4159QH2	-0.037
EC4159QH2	0.058
EC4159QH2	0.029
EC4159QH2	0.071
EC4160QH3	2.161
EC4160QH3	2.317
EC4160QH3	2.08
EC4160QH3	1.848
EC4160QH3	2.358
EC4160QH3	2.915
EC4160QH3	2.065
EC4160QH3	2.357
EC4160QH3	2.212
EC4161QH4	0.087
EC4161QH4	0.075
EC4161QH4	0.102
EC4161QH4	0.003
EC4161QH4	-0.065
EC4161QH4	-0.016
EC4161QH4	0.132
EC4161QH4	0.088
EC4161QH4	0.043
EC4162QH5	3.619
EC4162QH5	2.6
EC4162QH5	1.518
EC4162QH5	1.7515
EC4162QH5	1.5825
EC4162QH5	1.5935
EC4162QH5	2.525
EC4162QH5	2.72
EC4162QH5	4.344
EC4162QH5	3.75367
EC4162QH5	3.82667
EC4162QH5	2.24567
EC4162QH5	3.416
EC4162QH5	3.946
EC4162QH5	3.789
EC4163QH6	2.141
EC4163QH6	2.437
EC4163QH6	2.529
EC4163QH6	2.2015
EC4163QH6	1.2255
EC4163QH6	1.9025
EC4163QH6	2.176
EC4163QH6	1.924
EC4163QH6	1.847
EC4163QH6	0.89567
EC4163QH6	1.19267
EC4163QH6	1.34367
EC4163QH6	1.909
EC4163QH6	1.679
EC4163QH6	2.316
EC4164QH7	0.275
EC4164QH7	0.254
EC4164QH7	0.015
EC4164QH7	0.059
EC4164QH7	-0.011
EC4164QH7	0.08
EC4164QH7	0.053
EC4164QH7	0.055
EC4164QH7	0.046
EC4164QH8	0.194
EC4164QH8	0.036
EC4164QH8	0.028
EC4164QH8	0.043
EC4164QH8	0.256
EC4164QH8	0.151
EC4164QH8	-0.072
EC4164QH8	-0.005
EC4164QH8	-0.05
EC4166QH9	2.013
EC4166QH9	2.61
EC4166QH9	2.785
EC4166QH9	3.216
EC4166QH9	3.303
EC4166QH9	3.442
EC4166QH9	2.261
EC4166QH9	2.656
EC4166QH9	2.43
EC3213QH34	1.363
EC3213QH34	0.903
EC3213QH34	1.037
EC3213QH34	1.097
EC3213QH34	1.111
EC3213QH34	1.168
EC3213QH34	0.962667
EC3213QH34	0.955667
EC3213QH34	1.11167
EC3435A	-0.088
EC3435A	-0.127
EC3435A	-0.085
EC3435A	0.07
EC3435A	0.027
EC3435A	0.176
EC3435A	0.299667
EC3435A	0.405667
EC3435A	0.255667
EC3455	2.124
EC3455	1.051
EC3455	0.832
EC3455	1.209
EC3455	0.916
EC3455	0.736
EC3455	1.61967
EC3455	1.16667
EC3455	1.39767
EC3457	-0.127
EC3457	-0.098
EC3457	-0.082
EC3457	-0.016
EC3457	-0.015
EC3457	0.016
EC3457	0.106667
EC3457	0.107667
EC3457	0.097667
EC3522	-0.105
EC3522	-0.005
EC3522	-0.115
EC3522	0.156
EC3522	0.077
EC3522	0.172
EC3522	0.061667
EC3522	0.037667
EC3522	0.073667
EC3536B	0.146
EC3536B	0.778
EC3536B	0.997
EC3536B	0.945
EC3536B	1.11
EC3536B	0.447
EC3536B	1.39167
EC3536B	1.73867
EC3536B	1.13667
EC3547A	0.932
EC3547A	0.716
EC3547A	0.4
EC3547A	0.412
EC3547A	0.894
EC3547A	0.577
EC3547A	1.12767
EC3547A	1.10367
EC3547A	1.38767
EC3610A	-0.086
EC3610A	-0.021
EC3610A	-0.059
EC3610A	0.02
EC3610A	0.002
EC3610A	0.015
EC3610A	0.073667
EC3610A	0.136667
EC3610A	0.080667
EC3652B	2.341
EC3652B	1.892
EC3652B	1.714
EC3652B	2.244
EC3652B	1.33
EC3652B	1.622
EC3652B	1.84167
EC3652B	1.87367
EC3652B	2.01767
EC3659B	1.625
EC3659B	1.672
EC3659B	2.21
EC3659B	1.869
EC3659B	2.239
EC3659B	1.733
EC3659B	0.842667
EC3659B	1.56467
EC3659B	1.11667
EC3671A	1.449
EC3671A	1.576
EC3671A	1.02
EC3671A	1.524
EC3671A	1.381
EC3671A	1.882
EC3671A	1.06667
EC3671A	1.38867
EC3671A	2.69767
EC3743A	1.447
EC3743A	0.613
EC3743A	1.316
EC3743A	1.063
EC3743A	1.115
EC3743A	1.425
EC3743A	1.35067
EC3743A	1.26167
EC3743A	1.37067
EC3946A	0.049
EC3946A	0.229
EC3946A	0.557
EC3946A	0.315
EC3946A	0.281
EC3946A	0.868
EC3946A	0.960667
EC3946A	1.01167
EC3946A	1.00767
EC3983A	0.032
EC3983A	-0.021
EC3983A	0.068
EC3983A	-0.006
EC3983A	0.055
EC3983A	0.124
EC3983A	0.148667
EC3983A	0.183667
EC3983A	0.145667
EC4039A	-0.111
EC4039A	-0.097
EC4039A	-0.022
EC4039A	0.015
EC4039A	-0.021
EC4039A	0.013
EC4039A	0.010667
EC4039A	-0.001333
EC4039A	0.069667
EC4039A	-0.018
EC4039A	0.036
EC4039A	0.006
EC4039A	0.034
EC4039A	0.02
EC1643B	3.936
EC1643B	4.418
EC1643B	4.725
EC1643B	2.0695
EC1643B	3.7015
EC1643B	3.8175
EC1643B	4.059
EC1643B	4.041
EC1643B	4.046
EC1643B	2.84867
EC1643B	2.37867
EC1643B	3.45067
EC1643B	3.206
EC1643B	4.052
EC1643B	3.172
EC3727A	0.377
EC3727A	0.725
EC3727A	0.546
EC3727A	0.0625
EC3727A	0.2875
EC3727A	0.3925
EC3727A	0.391
EC3727A	0.329
EC3727A	0.262
EC3727A	0.12767
EC3727A	0.11767
EC3727A	0.01967
EC3727A	0.084
EC3727A	0.152
EC3727A	0.149
EC3735	-0.011
EC3735	0.287
EC3735	0.204
EC3735	0.1095
EC3735	0.1805
EC3735	0.1175
EC3735	0.361
EC3735	-0.02
EC3735	0.153
EC3735	0.07467
EC3735	0.06967
EC3735	0.20567
EC3735	0.052
EC3735	0.049
EC3735	0.188
EC3738B	0.341
EC3738B	0.386
EC3738B	0.211
EC3738B	0.0215
EC3738B	0.0325
EC3738B	0.1945
EC3738B	0.256
EC3738B	0.111
EC3738B	0.159
EC3738B	0.15867
EC3738B	0.05267
EC3738B	0.09067
EC3738B	0.062
EC3738B	0.046
EC3738B	0.046
EC3768A	0.1185
EC3768A	0.1485
EC3768A	0.0885
EC3768A	0.228
EC3768A	0.258
EC3768A	0.105
EC3768A	0.19167
EC3768A	0.04667
EC3768A	0.15867
EC3768A	0.046
EC3768A	0.065
EC3768A	0.079
EC3989A	3.259
EC3989A	3.906
EC3989A	4.03
EC3989A	3.7265
EC3989A	3.7375
EC3989A	3.7825
EC3989A	4.541
EC3989A	4.083
EC3989A	3.57
EC3989A	4.18167
EC3989A	2.38467
EC3989A	4.64167
EC3989A	4.086
EC3989A	3.945
EC3989A	4.009
EC4013A	0.3865
EC4013A	0.1685
EC4013A	0.1685
EC4013A	0.32
EC4013A	0.094
EC4013A	0.23
EC4013A	0.23167
EC4013A	0.17467
EC4013A	0.17767
EC4013A	-0.038
EC4013A	0.109
EC4013A	0.1
