# Supplementary material for: Characterization of biofilm-forming capacity and resistance to sanitizers of a range of E. coli O26 pathotypes from clinical cases and cattle in Australia
Source: BMC Microbiol. 2018 May 8;18:41. doi: 10.1186/s12866-018-1182-z (PMC5941759; doi:10.1186/s12866-018-1182-z)
Supplement: Supplementary file 2 — Table S2. Table 3, Exposure of E. coli O26 biofilms to Topactive Des., Kwiksan 22 and Profoam disinfectants for 2 min. (XLSX 22 kb) [file 12866_2018_1182_MOESM2_ESM.xlsx]

## Sheet: Kwiksan 22
Isolates	PBS	2 min Kwiksan 22	average PBS	average 2 min Kwiksan 22
EC1113b	6.92942	6.72428
EC1113b	6.60206	6.6902	6.76574	6.70724
EC1643b	7.11727	3.6721
EC1643b	6.73239	6.20952
EC1643b	7.38021	5.60206
EC1643b	6.91908	6.38021	7.03724	5.46597
EC1857	7.3075	7.21219
EC1857	5.97772	5.61278
EC1857	6.51851	5.92942	6.60124	6.25146
EC217	6.79239	5.87506
EC217	6.36173	4.81291	6.57706	5.34399
EC3213QH34	7.13033	6.92942
EC3213QH34	6.51851	6.5682	6.82442	6.74881
EC3457	7.39794	6.79934
EC3457	6.13354	4.85733
EC3457	5.91381	2.47712	6.48176	4.71126
EC3522	6.57978	5.92428
EC3522	5.85733	5.00432	6.21856	5.4643
EC3536B	7.65321	7.62325
EC3536B	5.70757	4.96848
EC3536B	6.08991	4.37107	6.48356	5.65427
EC3547A	7.17319	7.04532
EC3547A	6.00432	5.10721
EC3547A	6.5563	4.35793	6.57794	5.50349
EC3652B	7.07188	6.09691
EC3652B	6.02119	4.62325	6.54654	5.36008
EC3659B	6.49136	5.15534
EC3659B	6	4.92942	6.24568	5.04238
EC3671A	7.40654	7.26951
EC3671A	6.81291	5.25042	7.10973	6.25997
EC3727A	5.77815	5.13033
EC3727A	6.59106	5.77085	6.18461	5.45059
EC3735A	6.47712	6.30103
EC3735A	7.03743	5.66276	6.75727	5.98189
EC3738b	6.60206	5.47712
EC3738b	6.97772	5.0569	6.78989	5.26701
EC3743A	7.27875	7.22272
EC3743A	5.79934	5.81291
EC3743A	6.50515	4.47712	6.52775	5.83758
EC3768A	7.14922	7.19312
EC3768A	5.25527	4.5563	6.20225	5.87471
EC3946A	7.1	7
EC3946A	7	7	7.05	7
EC3983A	6.1271	3.89763
EC3983A	6.68124	5.9345
EC3983A	6.32222	5.02531	6.37686	4.95248
EC3989A	7.24304	6.10037
EC3989A	7.44716	6.32428	7.3451	6.21233
EC4013A	5.81291	4.75587
EC4013A	6.17609	6.21748	5.9945	5.48668
EC478b	7.25527	6.95904
EC478b	7.09691	5.02119
EC478b	7.09342	5.13033	7.14853	5.70352
EC674	7.00432	7.01284
EC674	5.90309	5.26007	6.45371	6.13645
EC7B	5.87506	5.50515
EC7B	7.08991	5.49136	6.48248	5.49826
EC801	6.96848	5.78533
EC801	6.01284	6.26482
EC801	5.73239	3.18752
EC801	6.03342	4.92942	6.18678	5.04177
EC4158QH1	7.03743	6.77815
EC4158QH1	6.29667	5.50515
EC4158QH1	6.0086	5.47712	6.44756	5.92014
EC4159QH2	6.81291	6.27875
EC4159QH2	7.29447	4.60206
EC4159QH2	6.69897	5.87506	6.93545	5.58529
EC4160QH3	6	6
EC4160QH3	5.3	5.3	6	6
EC4162QH5	7.24797	6.88081
EC4162QH5	6.11059	6.11059
EC4162QH5	5.00432	3.74819	6.12096	5.57986
EC4163QH6	7.15836	7.15836
EC4163QH6	6.53148	5.53148
EC4163QH6	5.5563	5.716	6.41538	6.13528
EC4164QH7	6.49136	6.02531
EC4164QH7	4.63347	4.36173	5.56242	5.19352
EC4165QH8	7.04139	6.79239
EC4165QH8	5.0607	3
EC4165QH8	5.5563	4.66276	5.88613	4.81838

## Sheet: Profoam
Isolates	Log 2 min PBS	Profoam 2 min	average PBS	average 2 min Profoam
EC1113b	7.27875	7.1038
EC1113b	7.233	4.59106
EC1113b	7.40824	4.99123	7.30666	5.56203
EC1643b	7.25285	6.34242
EC1643b	7.41497	6.24797
EC1643b	6.31175	5.74036	6.99319	6.11025
EC1857	7	7
EC1857	7.02	7.1
EC1857	5.716	5.63347	6.57867	6.57782
EC217	6.81291	6.77815
EC217	5.65321	5.24055
EC217	6.41497	5.29226	6.2937	5.77032
EC3213QH34	7.0086	5.5563
EC3213QH34	7.44716	7.24304
EC3213QH34	5.6721	5.85733	6.70929	6.21889
EC3457	7.26007	7.26717
EC3457	5.54407	2.47712
EC3457	6.59106	5.03743	6.46507	4.92724
EC3522	6.03342	5.17609
EC3522	6.68124	6.07188
EC3522	5.83251	5.35218	6.18239	5.53339
EC3536B	7.2878	6.82607
EC3536B	5.9345	6.13672
EC3536B	5.76343	5.68124
EC3536B	7.10721	6.83251	6.52323	6.36914
EC3547A	7.39794	7.27184
EC3547A	5.65321	5.97313
EC3547A	5.83251	5.57978	6.29455	6.27492
EC3652B	6.95424	5.09342
EC3652B	7.44716	7.27646
EC3652B	6.14922	5.60206
EC3652B	5.09342	5.04532
EC3652B	5.85733	5.31175	6.30027	5.6658
EC3659B	7.11059	5.57978
EC3659B	5.31175	3.47712	6.21117	4.52845
EC3671A	6.93952	6.60206
EC3671A	6.73239	5.09691	6.83596	5.84949
EC3727A	6.19033	5.47712
EC3727A	6.13033	5.47712
EC3727A	6.94939	5.60206	6.42335	5.51877
EC3735	6.11394	5.53148
EC3735	6.8451	6.47712
EC3735	6.31175	5.13672	6.4236	5.71511
EC3738b	6.21219	6.02119
EC3738b	6.40993	5.50515
EC3738b	6.54407	4.96379
EC3738b	6.30103	4.51851	6.3668	5.25216
EC3743A	7.43136	7.08636
EC3743A	6.01703	4.77815	6.7242	5.93226
EC3768A	6.47712	6.47712
EC3768A	5.54407	4.89763
EC3768A	6.90849	6.72428	6.30989	6.03301
EC3946A	7.25527	6.68124
EC3946A	7.20952	6.81291	7.23239	6.74708
EC3983A	7.45637	6.57978
EC3983A	5.42813	4.61278	6.44225	5.59628
EC3989A	7.23045	6.10721
EC3989A	7.44716	6.22531
EC3989A	7.39794	6.05308	7.35852	6.12853
EC4013A	6.92942	6.77815
EC4013A	5.54407	5	6.23674	5.88908
EC478b	7.01284	6.72428
EC478b	7.04922	4.90309
EC478b	5.94448	3.77815	6.66885	5.13517
EC674	7.24055	7.17898
EC674	6.16137	6.14613	6.70096	6.66255
EC7B	6.66276	6.63347
EC7B	6.94448	5.716
EC7B	6.3075	5.27875
EC7B	7.16137	5.21748	6.76903	5.71143
EC801	7.15534	6.09691
EC801	6.19312	ND
EC801	5.57978	4.12385	6.30941	5.11038
EC4158QH1	7.09691	7.14613
EC4158QH1	5.81291	5.76343
EC4158QH1	6.62325	4.97313	6.51102	5.96089
EC4159QH2	6.61278	6.16435
EC4159QH2	6.81291	6.20952	6.71285	6.18693
EC4160QH3	6.19033	6.64345
EC4160QH3	5.90849	5.47712
EC4160QH3	5.77815	5.04139	5.95899	5.72066
EC4162QH5	7.25768	6.81291
EC4162QH5	6.716	6.53148
EC4162QH5	6.97313	6.3032
EC4162QH5	6.08279	5.54407	6.7574	6.29791
EC4163QH6	7.16435	6.716
EC4163QH6	7.16435	6.41497
EC4163QH6	5.63347	4.57978	6.65406	5.90359
EC4164QH7	5.83885	5.21748
EC4164QH7	6.59106	5.39794	6.21496	5.30771
EC4165QH8	6.54407	4.78533
EC4165QH8	7.07555	6.23045
EC4165QH8	7.18184	7.14613	6.93382	6.05397

## Sheet: Topactive
Isolates	2 min PBS	2 min Topactive Des. 1%	average PBS	average 2 min Topactive Des. 1%
EC1113b	7.17026	6.77815
EC1113b	7.01703	7.11059	7.09365	6.94437
EC1643b	6.89209	6.92428
EC1643b	7.38561	6.86332
EC1643b	5.65321	5.5682	6.64364	6.45193
EC1857	7.33445	7.33646
EC1857	6.66276	6.40654
EC1857	7.01703	6.49136	7.00475	6.74479
EC217	7.2833	7.21219
EC217	6.99123	6.90309
EC217	6.70757	6.60206	6.99403	6.90578
EC3213QH34	6.74036	6.88649
EC3213QH34	6.47712	5.97313	6.60874	6.42981
EC3457	6.91908	6.41497
EC3457	6.27416	6.14613
EC3457	5.34242	4.66276
EC3457	6.47712	5.49136	6.25319	5.67881
EC3522	6.33041	6.51851
EC3522	5.83251	5.59106	6.08146	6.05479
EC3536B	7.59106	7.44716
EC3536B	5.70757	5.93952
EC3536B	7.13672	6.44091	6.81179	6.6092
EC3547A	6.87506	6.66276
EC3547A	6.53148	6.75587
EC3547A	6.02119	5.85733	6.47591	6.42532
EC3652B	7.03743	7.03743
EC3652B	5.91381	5.61278
EC3652B	6.85126	6.51851	6.60083	6.38957
EC3659B	7.13354	6.98677
EC3659B	6.16435	5.81954	6.64895	6.40316
EC3671A	6.5682	6.25768
EC3671A	7.14922	5.91908
EC3671A	6.39794	6.30103
EC3671A	6.47712	6.20412	6.64812	6.17048
EC3727A	6.21748	6.22531
EC3727A	6.38739	6.31387	6.30244	6.26959
EC3735	6.01703	5.51851
EC3735	6.47712	6.57978
EC3735	6.90309	6.75587	6.46575	6.28472
EC3738b	7.21748	6.74036
EC3738b	7.34439	7.14613
EC3738b	7.47712	7.02531	7.34633	6.9706
EC3743A	7.5	7.5
EC3743A	7	7	7.25	7.25
EC3768A	5.7	5.79239
EC3768A	6.3	5.89209
EC3768A	6.29	ND	6.09667	5.84224
EC3946A	7.47712	7.16137
EC3946A	7.2014	6.85126	7.33926	7.00631
EC3983A	7.29003	7
EC3983A	6.19033	5.74036	6.74018	6.37018
EC3989A	7.02119	7.08279
EC3989A	7.30103	7.23045	7.16111	7.15662
EC4013A	6.47712	6.47712
EC4013A	5.97772	6.0607
EC4013A	7.01703	5.89763	6.49063	6.14515
EC478b	7.00432	6.59106
EC478b	5.83251	5.87506
EC478b	7.21484	7.09691	6.68389	6.52101
EC674	7.23805	7.12057
EC674	5.6721	5.36173	6.45507	6.24115
EC7B	7.17609	6.98227
EC7B	6	6
EC7B	7.47712	6.59106
EC7B	7.15229	6.29667	6.95138	6.4675
EC801	6.8451	6.92942
EC801	5.77815	4.41497
EC801	6.5682	6.50515	6.39715	5.94985
EC4158QH1	7.29667	6.99123
EC4158QH1	7.14613	7.10721
EC4158QH1	6.86923	6.95904	7.10401	7.01916
EC4159QH2	7.16137	5.47712
EC4159QH2	6.60206	6.49136
EC4159QH2	6.69897	6.54407
EC4159QH2	6.25285	6.81954	6.67881	6.33302
EC4160QH3	6.50515	6.47712
EC4160QH3	5.90849	5.14613	6.20682	5.81162
EC4162QH5	6.9345	7.09691
EC4162QH5	6.81291	6.75587
EC4162QH5	6.70757	6.14922
EC4162QH5	6.5682	6.47712	6.7558	6.61978
EC4163QH6	7.14613	6.60206
EC4163QH6	7.41497	7.27875
EC4163QH6	6.07188	5.82607	6.87766	6.56896
EC4164QH7	6.32222	4.60206
EC4164QH7	4.77815	4.36173
EC4164QH7	4.85733	4.04922
EC4164QH7	4.06446	3.97313	5.00554	4.24653
EC4165QH8	7	7
EC4165QH8	5	5	6	6
